# Supplementary material for: Hemipiperazines as peptide-derived molecular photoswitches with low-nanomolar cytotoxicity
Source: Nat Commun. 2022 Oct 14;13:6066. doi: 10.1038/s41467-022-33750-7 (PMC9568564; doi:10.1038/s41467-022-33750-7)
Supplement: Supplementary file 6 — Source Data [file 41467_2022_33750_MOESM6_ESM.xlsx]

## Sheet: 1-Z
570 nm/-	1	2	3	4	5	6	7	8	9	10	11
A		control	1e-05	1e-06	1e-07	1e-08	1e-09	1e-10	1e-11	1e-12	control
B		0.166	0.243	0.276	0.242	0.213	1.19	1.246	1.278	1.286	1.45
C		0.164	0.218	0.25	0.217	0.194	1.044	1.204	1.2	1.042	1.34
D		0.157	0.209	0.242	0.218	0.206	1.049	1.186	1.212	1.306	1.343
E		0.147	0.198	0.248	0.206	0.204	1.092	1.162	1.188	1.267	1.288
F		0.159	0.199	0.231	0.219	0.198	0.978	1.182	1.192	1.237	1.292
G		0.164	0.215	0.238	0.225	0.199	1.026	1.181	1.157	1.169	1.271
570 nm/-	1	2	3	4	5	6	7	8	9	10	11
A		control	1e-05	1e-06	1e-07	1e-08	1e-09	1e-10	1e-11	1e-12	control
B		0.108	0.167	0.187	0.197	0.179	0.206	0.666	0.88	0.751	0.904
C		0.1	0.15	0.18	0.186	0.169	0.209	0.677	0.83	0.754	0.858
D		0.105	0.158	0.193	0.189	0.17	0.268	0.708	0.72	0.907	0.875
E		0.105	0.168	0.19	0.194	0.169	0.225	0.782	0.777	0.894	0.889
F		0.106	0.18	0.196	0.183	0.177	0.239	0.811	0.798	0.816	0.848
G		0.11	0.178	0.191	0.193	0.171	0.242	0.79	0.685	0.865	1.024
570 nm/-	1	2	3	4	5	6	7	8	9	10	11
A		control	1e-05	1e-06	1e-07	1e-08	1e-09	1e-10	1e-11	1e-12	control
B		0.118	0.218	0.214	0.203	0.205	0.18	0.756	0.899	0.849	1.045
C		0.115	0.214	0.222	0.207	0.199	0.201	0.773	0.917	0.78	0.917
D		0.114	0.214	0.21	0.209	0.196	0.177	0.796	1.016	0.873	1.018
E		0.107	0.214	0.212	0.203	0.197	0.165	0.754	0.906	0.79	0.938
F		0.11	0.21	0.216	0.197	0.215	0.193	0.755	0.821	0.985	0.887
G		0.114	0.211	0.225	0.207	0.208	0.193	0.774	0.846	1.005	1.086

## Sheet: 1-E
570 nm/-	1	2	3	4	5	6	7	8	9	10	11
A		control	1e-05	1e-06	1e-07	1e-08	1e-09	1e-10	1e-11	1e-12	control
B		0.188	0.266	0.24	0.243	0.241	0.293	1.085	1.242	1.127	1.187
C		0.154	0.237	0.224	0.248	0.228	0.435	1.15	1.165	1.124	1.189
D		0.151	0.2	0.203	0.211	0.208	0.339	1.088	1.129	1.118	1.112
E		0.148	0.203	0.197	0.206	0.216	0.368	1.05	1.106	1.116	1.107
F		0.146	0.21	0.182	0.2	0.21	0.322	1.017	1.084	1.121	1.09
G		0.145	0.188	0.182	0.209	0.214	0.336	1.057	0.879	1.13	1.059
570 nm/-	1	2	3	4	5	6	7	8	9	10	11
A		control	1e-05	1e-06	1e-07	1e-08	1e-09	1e-10	1e-11	1e-12	control
B		0.111	0.146	0.157	0.188	0.196	0.431	0.896	0.861	0.876	0.815
C		0.103	0.131	0.153	0.177	0.188	0.442	0.895	0.951	0.851	0.789
D		0.106	0.16	0.15	0.174	0.206	0.363	0.909	0.858	0.953	0.808
E		0.103	0.156	0.17	0.173	0.201	0.402	0.958	0.889	0.894	0.765
F		0.103	0.154	0.156	0.16	0.187	0.463	0.962	0.877	0.909	0.903
G		0.106	0.147	0.148	0.172	0.19	0.429	0.897	0.904	0.88	0.734
570 nm/-	1	2	3	4	5	6	7	8	9	10	11
A		control	1e-05	1e-06	1e-07	1e-08	1e-09	1e-10	1e-11	1e-12	control
B		0.122	0.138	0.18	0.175	0.208	0.52	0.904	0.882	0.824	0.806
C		0.122	0.128	0.185	0.182	0.186	0.532	0.834	0.902	0.776	0.813
D		0.058	0.136	0.183	0.147	0.209	0.615	0.886	0.904	0.855	0.902
E		0.118	0.104	0.107	0.078	0.227	0.602	0.884	0.866	0.875	0.86
F		0.117	0.099	0.045	0.08	0.231	0.614	0.882	0.907	0.932	0.762
G		0.157	0.12	0.184	0.152	0.218	0.65	0.844	0.818	0.871	0.73

## Sheet: 1-ambient
595 nm/-	1	2	3	4	5	6	7	8	9	10	11
A		control	2e-05	2e-06	2e-07	2e-08	2e-09	2e-10	2e-11	2e-12	control
B		0.142	0.276	0.281	0.279	0.29	0.274	0.514	0.608	0.771	0.752
C		0.136	0.245	0.376	0.292	0.27	0.265	0.477	0.636	0.726	0.792
D		0.133	0.234	0.285	0.275	0.268	0.281	0.446	0.618	0.714	0.729
E		0.14	0.273	0.297	0.281	0.284	0.267	0.449	0.694	0.693	0.685
F		0.137	0.268	0.316	0.298	0.283	0.275	0.481	0.677	0.698	0.673
G		0.153	0.26	0.325	0.318	0.28	0.303	0.354	0.688	0.612	0.74
595 nm/-	1	2	3	4	5	6	7	8	9	10	11
A		control	2e-05	2e-06	2e-07	2e-08	2e-09	2e-10	2e-11	2e-12	control
B		0.14	0.256	0.298	0.289	0.269	0.313	0.557	0.489	0.642	0.553
C		0.145	0.237	0.298	0.287	0.262	0.282	0.588	0.545	0.552	0.6
D		0.146	0.228	0.296	0.351	0.235	0.29	0.607	0.606	0.585	0.774
E		0.136	0.22	0.29	0.294	0.246	0.297	0.618	0.628	0.663	0.756
F		0.141	0.239	0.297	0.3	0.285	0.3	0.6	0.625	0.733	0.814
G		0.14	0.231	0.322	0.314	0.297	0.294	0.62	0.692	0.691	0.75
595 nm/-	1	2	3	4	5	6	7	8	9	10	11
A		control	2e-05	2e-06	2e-07	2e-08	2e-09	2e-10	2e-11	2e-12	control
B		0.148	0.304	0.305	0.246	0.258	0.275	0.517	0.632	0.764	0.653
C		0.141	0.297	0.292	0.269	0.288	0.265	0.512	0.624	0.723	0.774
D		0.147	0.307	0.288	0.28	0.237	0.286	0.424	0.702	0.754	0.776
E		0.148	0.3	0.298	0.28	0.241	0.306	0.594	0.678	0.693	0.776
F		0.147	0.31	0.303	0.265	0.27	0.273	0.526	0.715	0.737	0.678
G		0.157	0.333	0.299	0.299	0.276	0.31	0.554	0.732	0.734	0.872

## Sheet: 1-365
595 nm/-	1	2	3	4	5	6	7	8	9	10	11
A		control	4e-07	2e-07	4e-08	2e-08	4e-09	2e-09	4e-10	2e-10	control
B		0.13	0.236	0.224	0.265	0.455	0.552	0.6	0.503	0.43	0.472
C		0.133	0.218	0.215	0.227	0.483	0.58	0.513	0.574	0.468	0.559
D		0.129	0.217	0.209	0.225	0.421	0.607	0.458	0.523	0.468	0.492
E		0.126	0.226	0.214	0.24	0.441	0.596	0.442	0.534	0.467	0.521
F		0.126	0.225	0.218	0.247	0.45	0.539	0.464	0.509	0.466	0.512
G		0.134	0.223	0.214	0.252	0.516	0.55	0.552	0.67	0.514	0.497

## Sheet: 1-410
595 nm/-	1	2	3	4	5	6	7	8	9	10	11
A		control	4e-07	2e-07	4e-08	2e-08	4e-09	2e-09	4e-10	2e-10	control
B		0.131	0.197	0.201	0.189	0.299	0.375	0.557	0.559	0.387	0.49
C		0.132	0.192	0.212	0.21	0.294	0.392	0.544	0.571	0.43	0.481
D		0.139	0.191	0.19	0.211	0.289	0.537	0.555	0.512	0.434	0.551
E		0.136	0.196	0.198	0.203	0.367	0.406	0.512	0.549	0.443	0.557
F		0.13	0.197	0.21	0.205	0.338	0.41	0.464	0.554	0.449	0.64
G		0.15	0.2	0.211	0.248	0.276	0.43	0.54	0.523	0.474	0.623

## Sheet: 1-490
595 nm/-	1	2	3	4	5	6	7	8	9	10	11
A		control	4e-07	2e-07	4e-08	2e-08	4e-09	2e-09	4e-10	2e-10	control
B		0.135	0.201	0.207	0.215	0.197	0.445	0.464	0.358	0.497	0.576
C		0.142	0.197	0.205	0.2	0.212	0.435	0.478	0.371	0.44	0.562
D		0.145	0.205	0.211	0.195	0.161	0.449	0.392	0.41	0.448	0.561
E		0.133	0.216	0.206	0.184	0.177	0.452	0.45	0.412	0.425	0.558
F		0.14	0.212	0.198	0.173	0.18	0.423	0.445	0.371	0.439	0.47
G		0.145	0.218	0.196	0.193	0.205	0.459	0.45	0.413	0.468	0.571

## Sheet: 2-E
570 nm/-	1	2	3	4	5	6	7	8	9	10	11
A		control	2e-05	2e-06	2e-07	2e-08	2e-09	2e-10	2e-11	2e-12	control
B		0.099	0.147	0.174	0.762	0.868	1.186	0.985	1.026	0.971	1.076
C		0.094	0.146	0.155	0.76	0.867	1.197	1.158	1.16	0.94	1.127
D		0.096	0.144	0.155	0.794	0.908	1.116	1.158	1.108	0.9	1.161
E		0.096	0.148	0.167	0.733	1.057	1.251	1.138	1.2	1.108	1.206
F		0.096	0.155	0.155	0.786	1.046	1.01	1.184	1.172	1.001	1.165
G		0.096	0.145	0.177	0.697	1.135	1.311	0.995	0.906	0.912	1.178
570 nm/-	1	2	3	4	5	6	7	8	9	10	11
A		control	2e-05	2e-06	2e-07	2e-08	2e-09	2e-10	2e-11	2e-12	control
B		0.087	0.142	0.164	0.8	0.977	1.044	0.97	0.84	0.868	0.975
C		0.087	0.15	0.163	0.807	0.989	0.929	1.018	0.835	1.004	0.985
D		0.088	0.143	0.164	0.872	0.991	1.014	0.974	0.818	0.96	1.08
E		0.087	0.146	0.164	0.838	1.024	0.955	0.874	0.903	0.957	0.975
F		0.09	0.15	0.171	0.928	1.025	0.975	1.04	0.875	1.088	0.977
G		0.091	0.146	0.179	1.014	1.07	1.096	0.927	0.952	1.225	1.089
570 nm/-	1	2	3	4	5	6	7	8	9	10	11
A		#+	2e-05	2e-06	2e-07	2e-08	2e-09	2e-10	2e-11	2e-12	control
B		0.087	0.124	0.148	0.813	0.726	0.898	0.927	0.792	1.056	0.956
C		0.085	0.129	0.152	0.814	0.74	0.9	0.902	0.877	1.007	1.041
D		0.084	0.136	0.156	0.765	0.843	0.8	0.859	0.905	0.869	0.936
E		0.088	0.137	0.16	0.831	0.828	0.811	0.751	0.85	0.865	1.104
F		0.093	0.124	0.167	0.903	0.835	0.812	0.926	0.946	0.899	0.985
G		0.094	0.136	0.155	0.918	1.044	1.029	1.053	0.973	0.983	1.099

## Sheet: 2-Z
570 nm/-	1	2	3	4	5	6	7	8	9	10	11
A		control	2e-05	2e-06	2e-07	2e-08	2e-09	2e-10	2e-11	2e-12	control
B		0.091	0.159	0.151	0.156	0.138	0.142	0.206	0.444	0.629	0.548
C		0.095	0.148	0.136	0.168	0.156	0.156	0.235	0.409	0.574	0.738
D		0.095	0.143	0.146	0.156	0.138	0.159	0.235	0.364	0.651	0.694
E		0.095	0.147	0.143	0.14	0.127	0.156	0.245	0.375	0.648	0.676
F		0.101	0.147	0.156	0.133	0.144	0.156	0.261	0.368	0.637	0.728
G		0.1	0.141	0.153	0.136	0.156	0.139	0.346	0.423	0.616	0.573
570 nm/-	1	2	3	4	5	6	7	8	9	10	11
A		control	2e-05	2e-06	2e-07	2e-08	2e-09	2e-10	2e-11	2e-12	control
B		0.086	0.128	0.139	0.151	0.132	0.118	0.182	0.46	0.545	0.488
C		0.087	0.124	0.148	0.143	0.137	0.129	0.141	0.449	0.516	0.524
D		0.086	0.13	0.15	0.138	0.127	0.145	0.188	0.546	0.49	0.499
E		0.086	0.128	0.134	0.126	0.13	0.131	0.151	0.439	0.553	0.603
F		0.087	0.116	0.129	0.135	0.121	0.132	0.163	0.41	0.586	0.582
G		0.086	0.107	0.125	0.121	0.119	0.139	0.138	0.402	0.54	0.562
570 nm/-	1	2	3	4	5	6	7	8	9	10	11
A		control	2e-05	2e-06	2e-07	2e-08	2e-09	2e-10	2e-11	2e-12	control
B		0.087	0.127	0.123	0.128	0.129	0.116	0.391	0.523	0.5	0.488
C		0.087	0.118	0.114	0.124	0.118	0.124	0.426	0.506	0.455	0.625
D		0.089	0.12	0.13	0.129	0.124	0.122	0.422	0.509	0.522	0.578
E		0.087	0.124	0.134	0.134	0.122	0.122	0.438	0.546	0.432	0.508
F		0.097	0.12	0.114	0.13	0.127	0.144	0.416	0.48	0.591	0.556
G		0.088	0.116	0.118	0.12	0.11	0.135	0.453	0.478	0.429	0.412
570 nm/-	1	2	3	4	5	6	7	8	9	10	11
A		control	2e-05	2e-06	2e-07	2e-08	2e-09	2e-10	2e-11	2e-12	control
B		0.197	0.243	0.275	0.265	0.248	1.074	1.066	1.402	1.077	1.177
C		0.216	0.253	0.271	0.263	0.266	1.135	1.08	1.331	0.209	1.495
D		0.194	0.242	0.282	0.274	0.251	0.984	1.51	1.218	1.101	1.283
E		0.192	0.233	0.275	0.274	0.235	0.952	1.137	1.313	1.095	1.538
F		0.197	0.272	0.27	0.267	0.253	0.883	1.242	1.486	1.17	1.104
G		0.197	0.252	0.271	0.263	0.234	0.86	1.016	1.288	1.053	1.091

## Sheet: 2-490
570 nm/-	1	2	3	4	5	6	7	8	9	10	11
A		control	2e-05	2e-06	2e-07	2e-08	2e-09	2e-10	2e-11	2e-12	control
B		0.105	0.218	0.271	0.209	0.741	1.535	1.299	1.831	1.27	1.477
C		0.101	0.204	0.25	0.245	0.982	1.749	1.703	1.359	1.764	1.743
D		0.107	0.262	0.311	0.25	1.32	1.748	1.469	1.912	1.864	1.855
E		0.109	0.228	0.264	0.278	1.028	1.747	1.545	1.921	1.779	1.78
F		0.106	0.224	0.3	0.227	0.981	1.709	1.668	1.804	1.732	1.722
G		0.106	0.253	0.277	0.238	1.252	1.508	1.392	1.526	1.521	1.5

## Sheet: 3-E
570 nm/-	1	2	3	4	5	6	7	8	9	10	11
A		control	2e-05	2e-06	2e-07	2e-08	2e-09	2e-10	2e-11	2e-12	control
B		0.202	0.231	0.469	0.709	0.707	0.749	0.746	0.728	0.812	0.814
C		0.2	0.211	0.419	0.762	0.751	0.782	0.671	0.74	0.713	0.882
D		0.207	0.201	0.47	0.774	0.692	0.736	0.74	0.768	0.778	0.9
E		0.206	0.229	0.465	0.734	0.718	0.751	0.764	0.708	0.805	0.875
F		0.222	0.214	0.371	0.673	0.795	0.664	0.8	0.828	0.827	0.934
G		0.212	0.209	0.324	0.844	0.812	0.675	0.72	0.818	0.848	0.928
570 nm/-	1	2	3	4	5	6	7	8	9	10	11
A		control	2e-05	2e-06	2e-07	2e-08	2e-09	2e-10	2e-11	2e-12	control
B		0.218	0.217	0.511	0.804	0.821	0.756	0.82	0.797	0.744	0.829
C		0.208	0.209	0.623	0.724	0.732	0.721	0.703	0.78	0.732	0.91
D		0.215	0.205	0.493	0.73	0.706	0.711	0.723	0.762	0.891	0.862
E		0.249	0.207	0.575	0.791	0.689	0.73	0.713	0.689	0.882	0.928
F		0.248	0.206	0.55	0.68	0.857	0.763	0.825	0.744	0.764	0.946
G		0.236	0.222	0.482	0.709	0.77	0.76	0.738	0.792	0.792	0.888
570 nm/-	1	2	3	4	5	6	7	8	9	10	11
A		control	2e-05	2e-06	2e-07	2e-08	2e-09	2e-10	2e-11	2e-12	control
B		0.21	0.217	0.712	0.831	0.918	0.831	0.958	0.951	0.853	0.952
C		0.203	0.214	0.674	0.91	0.864	0.926	0.876	1.005	0.824	0.956
D		0.215	0.227	0.743	0.907	0.924	0.941	0.824	0.788	0.839	1.054
E		0.229	0.224	0.743	0.899	0.932	0.94	0.818	0.849	0.965	0.954
F		0.229	0.22	0.737	0.83	0.884	0.943	0.966	0.872	1.02	1.052
G		0.227	0.22	0.654	0.93	0.851	0.841	0.909	0.969	1.015	1.049

[truncated: 15 more sheets: 3-Z, 4-Z, 5-E, 5-Z, 5-E-insert, 5-Z-insert, 5-ambient light, 6-Z, 6-Z-insert, 6-E, 6-E-insert, 6-490, 6-410, 6-365, 6-ambient]
